# Supplementary material for: sRAGE inhibits myocardial ischemia/reperfusion injuries via regulating Treg cells
Source: Cell Biosci. 2025 Oct 22;15:144. doi: 10.1186/s13578-025-01482-y (PMC12542090; doi:10.1186/s13578-025-01482-y)
Supplement: Supplementary file 2 — Supplementary Material 2 [file 13578_2025_1482_MOESM2_ESM.xlsx]

## Sheet: Sheet1
Figure 1B	sham	sRAGE	I/R	I/R+sRAGE		Figure 1D	sham	sRAGE	I/R	I/R+sRAGE		Figure 1E	sham	sRAGE	I/R	I/R+sRAGE
	2	1	18	32			14.4	12.5	17.3	19.4			4.8	6.2	10.9	18.5
	1	2	17	38			12.8	14.6	17.9	18.9			5.4	6.1	10.4	17.8
	3	1	20	42			11.7	13.2	16.8	17.4			6.7	5.7	10.2	17.5
	2	3	22	46			12.4	13.1	18.4	18.8			5.2	5.5	9.8	15.9
	3	2	23	35			13.2	13.8	19.9	20.3			6.2	6.2	9.9	16.7
	1	4	19	36			13.5	15.3	18.6	18.5			6.3	5.6	12.1	16.1
Figure 2B	sham	sRAGE	I/R	I/R+sRAGE	I/R+sRAGE+PC61		Figure 2 C	sham	sRAGE	I/R	I/R+sRAGE	I/R+sRAGE+PC61		Figure 2 D	sham	sRAGE	I/R	I/R+sRAGE	I/R+sRAGE+PC61
	62.7	70.3	25.5	65.6	40.5			33.2	32.5	7.9	25.5	20.5			19.4	20.4	8.8	19.5	12.7
	68.5	69.8	20.2	60.4	36.1			34.8	34.8	9.5	27.9	19.6			20.5	21.5	10.4	16.7	17.2
	63.2	67.2	24.5	55.1	30.5			36.4	33.7	10.6	31.8	17.6			21.4	21.8	13.2	17.6	14.3
	70.9	66	37.7	48.2	40.7			35.9	35.6	11.8	22.8	18.1			21.9	18.9	10.6	17.2	11.9
	67.5	65.8	30.9	50.5	42.3			33.9	32.5	12.5	28.4	17.9			18.5	18.1	7.5	20.5	15.5
	64.8	68.7	22.2	62.3	37.1			37.5	36.8	15.3	25.6	15.3			18.7	19.6	9.4	15.4	14.8
Figure 2 E	sham	sRAGE	I/R	I/R+sRAGE	I/R+sRAGE+PC61		Figure 2 F	sham	sRAGE	I/R	I/R+sRAGE	I/R+sRAGE+PC61		Figure 2 G	sham	sRAGE	I/R	I/R+sRAGE	I/R+sRAGE+PC61
	50.4	51.6	80.2	60.5	70.1			20.4	20.5	50.7	35.8	43.7			576	623	509	534	645
	42.6	46.9	66.8	62.9	52.4			21.5	21.9	62.8	38.9	32.8			582	618	546	558	609
	48.5	40.3	74.6	61.2	60.6			23.6	21.7	44.7	30.4	50.7			598	597	597	589	612
	49.5	42.8	62.7	65.6	62.4			24.8	25.6	48.5	43.7	41.8			606	574	627	612	579
	44.8	43.7	60.6	70.9	64.8			20.6	23.8	53.8	28.8	37.9			612	624	638	637	564
	47.5	46.8	65.8	52.3	66.3			22.7	24.8	45.8	33.4	48.2			622	610	649	620	550
Figure 3 B	sham	sRAGE	I/R	I/R+sRAGE	I/R+sRAGE+PC61		Figure 3 D	sham	sRAGE	I/R	I/R+sRAGE	I/R+sRAGE+PC61		Figure 3 F	sham	sRAGE	I/R	I/R+sRAGE	I/R+sRAGE+PC61
	0	0	30.23	17.45	22.45			2	2	23	6	13			1.1	1.1	6.8	2.9	4.2
	0	0	26.63	20.43	24.37			1	1	18	11	10			1.5	1.5	6.6	2.1	4
	0	0	24.39	13.84	22.19			2	3	17	8	16			1.7	1.4	6.2	1.9	3.8
	0	0	29.06	11.51	26.18			0	2	23	10	14			0.7	0.6	5.9	1.8	3.6
	0	0	27.77	11.43	21.46			1	4	22	8	17			0.4	0.9	4.8	1.7	3.3
	0	0	33.18	10.04	17.48			4	1	29	7	17			0.6	1.7	4.4	2.2	2.9
Figure 4 B	sham	sRAGE	I/R	I/R+sRAGE	I/R+sRAGE+PC61		Figure 4 C	sham	sRAGE	I/R	I/R+sRAGE	I/R+sRAGE+PC61
	0.21	0.15	3.8	1.6	2.6			0.12	0.15	3.12	1.07	1.45
	0.24	0.18	3.2	1.5	2.7			0.14	0.16	3.16	0.85	1.57
	0.18	0.14	4.2	1.9	2.9			0.18	0.18	3.24	1.25	1.54
	0.26	0.23	4.6	1.4	3			0.14	0.2	2.46	0.94	1.98
	0.17	0.2	3.1	1.4	2.2			0.17	0.21	2.77	1.01	1.65
	0.19	0.18	3.7	1.5	2.4			0.13	0.14	2.86	0.95	1.37
Figure 5 C	sham	sRAGE	I/R	I/R+sRAGE	I/R+sRAGE+PC61		Figure 5 D	sham	sRAGE	I/R	I/R+sRAGE	I/R+sRAGE+PC61		Figure 5 E	sham	sRAGE	I/R	I/R+sRAGE	I/R+sRAGE+PC61
	5.1	5	19.6	32.1	26.4			0	0	29.6	18.5	24.5			3	9	146	268	204
	4.9	5.2	20.2	34.2	27.5			0	0	30.4	20.4	26.3			5	12	122	273	208
	5.3	5.8	21	30.5	27.9			0	0	32	17	23.7			5	17	130	250	226
	5.9	5.1	22.6	31.6	28.5			0	0	28.4	21.4	22			6	19	143	285	236
	6	6.4	18.6	29.8	27.2			0	0	29.5	19.4	25.5			4	22	120	247	206
	4.8	6.2	17.6	32.7	25.7			0	0	27.4	24.4	20.5			4	23	108	259	218
Figure 5 F	sham	sRAGE	I/R	I/R+sRAGE	I/R+sRAGE+PC61		Figure 5 G	sham	sRAGE	I/R	I/R+sRAGE	I/R+sRAGE+PC61		Figure 5 H	sham	sRAGE	I/R	I/R+sRAGE	I/R+sRAGE+PC61
	0.64	0.57	0.98	1.14	0.72			9.57	8.18	9.57	10.58	12.23			1.57	4.63	26.17	1.79	14.75
	0.68	0.46	0.75	0.93	0.83			9.7	7.44	10.58	13.65	10.67			3.08	5.62	39.13	1.88	9.34
	0.62	0.49	0.79	0.98	0.79			8.31	9.57	9.83	11.65	8.97			2.19	2.59	14.68	8.44	10.35
	0.52	0.7	0.7	1.09	0.59			7.31	11.13	13.61	15.83	11.12			1.71	2.59	25.2	7.83	6.37
	0.5	0.62	1.02	0.84	0.94			8.58	7.56	10.08	21.21	9.27			4	2.32	20.87	5.32	8.69
	0.69	0.66	0.66	1.49	0.89			8.65	9.56	11.64	8.65	7.34			7.44	2.9	15.83	4.49	10.56
Figure 6 B	con+Ad-GFP	con+Ad-sRAGE	OGD/R+Ad-GFP	OGD/R+Ad-sRAGE		Figure 6 D	con+Ad-GFP	con+Ad-sRAGE	OGD/R+Ad-GFP	OGD/R+Ad-sRAGE
	1	1.3	1.9	2.53			1	1.79	1.9	2.17
	1	1.19	1.8	2.48			1	2	1.6	2.1
	1	1.16	2.15	2.79			1	1.8	1.7	2.5
Figure 7 B	sham	sRAGE	I/R	I/R+sRAGE	I/R+sRAGE+Anti-PD-L1		Figure 7 D	sham	sRAGE	I/R	I/R+sRAGE	I/R+sRAGE+Anti-PD-L1		Figure 7 F	sham	sRAGE	I/R	I/R+sRAGE	I/R+sRAGE+Anti-PD-L1
	1	1.3	1.9	2.53	1.7			0	1	32	32	18			14.6	12.3	18.3	19.6	18.4
	1	1.19	1.8	2.48	1.75			2	1	28	38	17			13.1	14.8	17.4	18.5	17.5
	1	1.16	2.15	2.79	1.4			1	0	27	42	20			11.9	13.5	16.3	17.4	19.6
								1	3	27	46	22			12.6	13.1	19.4	18.8	20.8
								0	1	24	35	23			13.5	13.8	20.2	20.3	18.5
								1	2	19	36	19			13.9	15.3	18.4	21.5	19.4
Figure 7 G	sham	sRAGE	I/R	I/R+sRAGE	I/R+sRAGE+Anti-PD-L1		Figure 7 I	sham	sRAGE	I/R	I/R+sRAGE	I/R+sRAGE+Anti-PD-L1		Figure 7 J	sham	sRAGE	I/R	I/R+sRAGE	I/R+sRAGE+Anti-PD-L1
	5	6.2	10.6	18.9	7.1			14.4	14.2	17.7	18.6	18.7			6.9	7.3	9.9	10.4	8.1
	5.4	6.1	10.4	18.4	7.5			13.6	14.3	19.4	18.7	17.4			7	7.6	11.2	10.2	7.1
	6.7	5.7	10.5	17.8	7.4			14.2	14.8	18.5	18.4	18.5			7.1	7.7	9	11.9	6.3
	5.9	5.9	11.6	16.8	8.1			13.9	15.6	19.8	16.6	20.4			7.6	7.3	10.4	9.7	7.2
	6.2	6	10.2	16.3	7.9			14.9	13.7	21.5	15.5	17.8			7.4	6.5	9	8.5	6.7
	6.7	5.8	11.4	16.5	8.4			13.4	14.6	18.7	20.9	19.2			6.6	6.8	8.9	9.9	5.3
Figure 8B	con+Ad-GFP	con+Ad-sRAGE	OGD/R+Ad-GFP	OGD/R+Ad-sRAGE
	7.8	11.2	8.3	12.1
	8.2	12.5	8.9	13.3
	8.6	12.9	7.3	11.2
Figure 9 B	con+Ad-GFP	con+Ad-sRAGE	con+Ad-sRAGE+sttatic	OGD/R+Ad-GFP	OGD/R+Ad-sRAGE	OGD/R+Ad-sRAGE+sttatic		Figure 9 C	con+Ad-GFP	con+Ad-sRAGE	con+Ad-sRAGE+sttatic	OGD/R+Ad-GFP	OGD/R+Ad-sRAGE	OGD/R+Ad-sRAGE+sttatic
	1	1.8	0.95	1.12	2.67	1.86			1	1.8	1.3	1.7	2.28	1.5
	1	1.9	0.87	1.26	2.3	1.77			1	1.92	1.27	1.89	2.34	1.63
	1	1.93	0.75	1.35	2.18	1.81			1	2.03	1.05	1.47	2.2	1.47
Figure 9 E	con+Ad-GFP	con+Ad-sRAGE	con+Ad-sRAGE+AG490	OGD/R+Ad-GFP	OGD/R+Ad-sRAGE	OGD/R+Ad-sRAGE+AG490		Figure 9 F	con+Ad-GFP	con+Ad-sRAGE	con+Ad-sRAGE+AG490	OGD/R+Ad-GFP	OGD/R+Ad-sRAGE	OGD/R+Ad-sRAGE+AG490
	1	2.7	1.6	1.46	2.16	1.76			1	1.4	0.46	1.54	2.4	1.14
	1	2.56	1.54	1.67	2.24	1.54			1	1.6	0.37	1.19	2.17	1.16
	1	2.37	1.76	1.86	2.09	1.47			1	1.47	0.3	1.28	2.25	1.27
